# Supplementary material for: Developing a New Spectral Index for Detecting Cadmium-Induced Stress in Rice on a Regional Scale
Source: Int J Environ Res Public Health. 2019 Nov 29;16(23):4811. doi: 10.3390/ijerph16234811 (PMC6926911; doi:10.3390/ijerph16234811)
Supplement: Supplementary File 1 [file ijerph-16-04811-s001.zip]

Archive with 1 entries (1 files):
- ijerph-626431-supplementary.xlsx
