# Supplementary material for: Developing a New Spectral Index for Detecting Cadmium-Induced Stress in Rice on a Regional Scale
Source: Int J Environ Res Public Health. 2019 Nov 29;16(23):4811. doi: 10.3390/ijerph16234811 (PMC6926911; doi:10.3390/ijerph16234811)
Supplement: Supplementary File 1 [file ijerph-16-04811-s001.zip › ijerph-626431-supplementary.xlsx]

## Sheet: Sheet1
1	0.998811	0.99484	0.9884	0.98092	0.973586	0.967944	0.962512	0.956919	0.952088	0.945524	0.937695	0.930685	0.92714	0.924458	0.921955	0.920431	0.919463	0.918854	0.918304	0.916906	0.914043	0.911442	0.909477	0.90972	0.909714	0.908172	0.90579	0.904368	0.903673	0.901871	0.899319	0.897543	0.896733	0.896164	0.896156	0.896397	0.89743	0.899055	0.901291	0.904702	0.9106	0.917	0.922909	0.929314	0.93609	0.942174	0.947901	0.95404	0.95995
	1	0.998579	0.994522	0.989015	0.983228	0.978629	0.974107	0.969369	0.965232	0.959524	0.952628	0.946395	0.943242	0.94086	0.938629	0.937279	0.936431	0.935903	0.935431	0.934184	0.931594	0.929235	0.927452	0.92769	0.927698	0.926297	0.924122	0.922822	0.922196	0.920547	0.918202	0.916567	0.915829	0.91531	0.915306	0.915538	0.916494	0.918	0.920067	0.92321	0.928626	0.934475	0.939841	0.945619	0.951671	0.957049	0.962051	0.967327	0.972294
		1	0.998666	0.995445	0.991472	0.988095	0.984643	0.980921	0.977607	0.972935	0.967182	0.961902	0.959219	0.95719	0.955281	0.954129	0.953411	0.952968	0.952574	0.951502	0.949251	0.947192	0.945634	0.945852	0.945867	0.944641	0.942727	0.941582	0.941036	0.939579	0.937501	0.936049	0.935397	0.934938	0.934936	0.935148	0.936	0.937344	0.939181	0.941967	0.94674	0.951856	0.956504	0.961452	0.966559	0.971017	0.975076	0.979236	0.982996
			1	0.999035	0.996867	0.994704	0.992321	0.98962	0.987131	0.983515	0.978931	0.974631	0.972424	0.970748	0.969162	0.968204	0.96761	0.967245	0.966921	0.966022	0.964119	0.962372	0.961045	0.961235	0.961251	0.960205	0.958565	0.95758	0.957113	0.955858	0.954061	0.952802	0.952238	0.95184	0.951838	0.952024	0.952763	0.953929	0.955517	0.957916	0.961999	0.966325	0.970204	0.974265	0.978367	0.981849	0.984908	0.987892	0.990384
				1	0.999375	0.998253	0.996789	0.994967	0.99319	0.990489	0.986924	0.983477	0.981683	0.980311	0.979004	0.978213	0.977723	0.977422	0.977155	0.976406	0.974808	0.973333	0.972208	0.972372	0.972386	0.971497	0.970099	0.969256	0.968856	0.967779	0.966231	0.965142	0.964655	0.96431	0.964307	0.964469	0.965107	0.966113	0.96748	0.969534	0.973002	0.976627	0.979822	0.983097	0.986309	0.98893	0.991108	0.993057	0.994437
					1	0.999715	0.998992	0.997882	0.996681	0.994724	0.991989	0.98924	0.987781	0.986655	0.985575	0.984918	0.984511	0.984261	0.984038	0.983409	0.982062	0.98081	0.979851	0.97999	0.980002	0.979242	0.978042	0.977315	0.976971	0.976039	0.974697	0.973749	0.973324	0.973022	0.973018	0.973159	0.973713	0.974587	0.975769	0.977537	0.980494	0.983538	0.986168	0.988794	0.991273	0.993184	0.994636	0.995736	0.996205
						1	0.999776	0.999145	0.998334	0.996879	0.994705	0.992426	0.991195	0.990236	0.989309	0.988743	0.988393	0.988177	0.987985	0.987439	0.986261	0.98516	0.984313	0.984436	0.984448	0.983775	0.982709	0.982061	0.981754	0.980921	0.979718	0.978865	0.978483	0.978211	0.978206	0.978333	0.978832	0.979616	0.980674	0.98225	0.984864	0.987518	0.989768	0.991957	0.993945	0.995379	0.996345	0.996875	0.996734
							1	0.999793	0.999326	0.998318	0.996642	0.994783	0.993754	0.992944	0.992153	0.991668	0.991368	0.991183	0.991018	0.990545	0.989518	0.988552	0.987805	0.987914	0.987925	0.98733	0.986384	0.985807	0.985533	0.984789	0.98371	0.982942	0.982598	0.982352	0.982348	0.982462	0.98291	0.983615	0.984562	0.985966	0.988272	0.990576	0.992485	0.994285	0.995832	0.996841	0.997373	0.997395	0.996709
								1	0.999863	0.999285	0.998092	0.996638	0.995803	0.995135	0.994476	0.994069	0.993815	0.993659	0.993519	0.993116	0.992235	0.991399	0.990749	0.990844	0.990852	0.990333	0.989504	0.988995	0.988753	0.988095	0.987137	0.986452	0.986145	0.985924	0.985919	0.98602	0.986419	0.987045	0.987884	0.989118	0.991124	0.993085	0.994662	0.996079	0.997197	0.997791	0.9979	0.997427	0.996212
									1	0.999769	0.998966	0.997841	0.997164	0.996612	0.996059	0.995715	0.995501	0.995368	0.995249	0.994903	0.99414	0.993411	0.99284	0.992923	0.99293	0.992472	0.991737	0.991284	0.991069	0.99048	0.98962	0.989003	0.988725	0.988525	0.98852	0.988611	0.98897	0.989532	0.990283	0.991381	0.993143	0.994828	0.996137	0.997246	0.998018	0.998277	0.998044	0.997172	0.995531
										1	0.999708	0.999015	0.998544	0.998141	0.997726	0.997463	0.997296	0.997192	0.997096	0.996823	0.996216	0.995626	0.995159	0.995224	0.995227	0.99485	0.99424	0.993861	0.993678	0.993182	0.992453	0.991926	0.991686	0.991514	0.991507	0.991583	0.991888	0.992363	0.992994	0.993906	0.99534	0.99665	0.997596	0.99829	0.998594	0.998402	0.99771	0.996303	0.99409
											1	0.999792	0.99955	0.999315	0.999054	0.99888	0.998765	0.99869	0.998619	0.998427	0.997996	0.997564	0.997212	0.997255	0.997253	0.996966	0.996498	0.996201	0.996055	0.995663	0.995083	0.994657	0.994461	0.994318	0.994309	0.994366	0.994608	0.994983	0.995476	0.996176	0.997234	0.998116	0.998647	0.998866	0.998639	0.997934	0.99672	0.994704	0.991843
												1	0.99995	0.999856	0.999725	0.999625	0.999554	0.999505	0.999456	0.999332	0.99905	0.998751	0.998497	0.998522	0.998516	0.998305	0.997958	0.997731	0.997617	0.997313	0.996858	0.996518	0.996359	0.996241	0.996231	0.996273	0.996463	0.996753	0.997131	0.997652	0.998393	0.998915	0.999097	0.998917	0.998243	0.997105	0.995452	0.992925	0.989519
													1	0.999972	0.999903	0.999841	0.999793	0.999758	0.99972	0.999631	0.999418	0.999183	0.998976	0.998995	0.998987	0.998813	0.998523	0.998329	0.99823	0.997967	0.997571	0.997272	0.997131	0.997025	0.997015	0.997051	0.997217	0.99747	0.997794	0.998235	0.99883	0.999188	0.99921	0.998847	0.997967	0.996632	0.994777	0.992016	0.988359
														1	0.999975	0.999942	0.999911	0.999886	0.999859	0.999795	0.999634	0.999444	0.999272	0.999286	0.999279	0.999132	0.998882	0.998712	0.998625	0.998392	0.998039	0.997768	0.99764	0.997544	0.997534	0.997567	0.997716	0.997943	0.998231	0.998614	0.999106	0.999348	0.999258	0.998766	0.997741	0.996265	0.994268	0.99134	0.987505
															1	0.999988	0.999975	0.99996	0.999942	0.999901	0.999787	0.99964	0.9995	0.999511	0.999503	0.999381	0.999169	0.999022	0.998945	0.998741	0.998426	0.998182	0.998067	0.997979	0.997969	0.997999	0.998133	0.998336	0.99859	0.99892	0.999319	0.999453	0.999259	0.998647	0.997489	0.995884	0.993755	0.990674	0.986676
																1	0.999993	0.999986	0.999974	0.999947	0.999861	0.999738	0.999616	0.999626	0.99962	0.999512	0.999321	0.999187	0.999117	0.998929	0.998636	0.998408	0.998299	0.998217	0.998208	0.998236	0.998362	0.998552	0.998788	0.99909	0.999436	0.999511	0.99926	0.998584	0.997351	0.995675	0.993473	0.990306	0.986217
																	1	0.999994	0.999988	0.99997	0.999901	0.999792	0.999682	0.999692	0.999687	0.999587	0.999409	0.999283	0.999218	0.999038	0.998758	0.998538	0.998434	0.998355	0.998347	0.998375	0.998497	0.998681	0.998908	0.999195	0.999516	0.99956	0.99928	0.99857	0.997298	0.995585	0.993345	0.990134	0.985995
																		1	0.999995	0.999983	0.999922	0.999822	0.999719	0.999731	0.999728	0.999633	0.999462	0.99934	0.999278	0.999104	0.99883	0.998616	0.998515	0.998438	0.998431	0.99846	0.998581	0.998763	0.998986	0.999266	0.999574	0.999605	0.99931	0.998584	0.997293	0.995562	0.993303	0.99007	0.985907
																			1	0.99999	0.999939	0.999845	0.999747	0.999762	0.99976	0.99967	0.999505	0.999387	0.999328	0.999159	0.99889	0.998679	0.998581	0.998507	0.998501	0.998531	0.998651	0.998832	0.999053	0.999329	0.999629	0.99965	0.999346	0.998609	0.997306	0.995562	0.99329	0.99004	0.98586
																				1	0.999969	0.999899	0.999818	0.999831	0.99983	0.999754	0.999608	0.999502	0.999449	0.999295	0.999046	0.99885	0.998758	0.998689	0.998684	0.998712	0.998825	0.998993	0.999197	0.999447	0.999698	0.999664	0.999306	0.998507	0.997135	0.995324	0.992985	0.989656	0.985391
																					1	0.999975	0.99993	0.999937	0.999935	0.999886	0.999784	0.999704	0.999663	0.999541	0.999338	0.999173	0.999094	0.999035	0.99903	0.999053	0.999147	0.999285	0.999448	0.999633	0.99977	0.999605	0.999122	0.99818	0.996646	0.99468	0.992183	0.98867	0.98421
																						1	0.999984	0.999985	0.999983	0.999959	0.999897	0.99984	0.999809	0.999716	0.999554	0.999418	0.999352	0.999301	0.999296	0.999315	0.999392	0.999503	0.999628	0.999756	0.999789	0.999508	0.998912	0.99784	0.996161	0.994055	0.991416	0.987739	0.983103
																							1	0.999995	0.999992	0.999987	0.999953	0.999915	0.999892	0.99982	0.999689	0.999574	0.999517	0.999473	0.999468	0.999484	0.99955	0.999642	0.99974	0.999826	0.999785	0.999419	0.998741	0.997575	0.995792	0.993584	0.990842	0.987045	0.982281
																								1	0.999995	0.999989	0.99995	0.999909	0.999886	0.999811	0.999673	0.999554	0.999496	0.999452	0.99945	0.999468	0.999538	0.999637	0.999744	0.999843	0.999823	0.99948	0.998825	0.997685	0.99593	0.993749	0.991035	0.987269	0.982538
																									1	0.999989	0.999948	0.999908	0.999885	0.999809	0.999669	0.999549	0.999492	0.999449	0.999447	0.999467	0.999539	0.999641	0.999752	0.999856	0.999845	0.999512	0.998866	0.997736	0.995992	0.993822	0.991119	0.987365	0.982646
																										1	0.999979	0.999951	0.999935	0.999876	0.99976	0.999656	0.999606	0.999568	0.999566	0.999584	0.999647	0.999734	0.999824	0.999896	0.999826	0.999427	0.998716	0.997513	0.995687	0.993438	0.990654	0.986806	0.981987
																											1	0.99999	0.999983	0.99995	0.999872	0.999794	0.999755	0.999724	0.999722	0.999735	0.999783	0.999845	0.9999	0.999918	0.999754	0.999247	0.998432	0.99711	0.995151	0.992773	0.989859	0.98586	0.980881
																												1	0.999995	0.999978	0.999921	0.999859	0.999827	0.999801	0.999799	0.99981	0.999849	0.999897	0.999934	0.999922	0.999704	0.999136	0.998261	0.996872	0.994837	0.992386	0.989398	0.985313	0.980242
																													1	0.999987	0.999939	0.999883	0.999854	0.999831	0.99983	0.999841	0.999877	0.99992	0.999949	0.999926	0.999686	0.999094	0.998197	0.99678	0.994715	0.992236	0.989218	0.985098	0.97999
																														1	0.999977	0.99994	0.999919	0.999902	0.999901	0.999908	0.999933	0.999958	0.999963	0.999901	0.999592	0.998921	0.997948	0.996444	0.994283	0.991709	0.988596	0.984366	0.979141
																															1	0.999987	0.999977	0.999968	0.999966	0.999968	0.999976	0.999975	0.999942	0.999823	0.999413	0.998627	0.997543	0.995913	0.99361	0.990901	0.98765	0.98326	0.977866
																																1	0.999994	0.999991	0.999989	0.999989	0.999986	0.999966	0.999908	0.999751	0.999273	0.998409	0.99725	0.995534	0.993136	0.990334	0.986989	0.982491	0.976981
																																	1	0.999995	0.999994	0.999992	0.999986	0.999958	0.999892	0.99972	0.999214	0.99832	0.997131	0.995381	0.992944	0.990106	0.986724	0.982181	0.976625
																																		1	0.999994	0.999994	0.999985	0.999954	0.999881	0.999699	0.999177	0.998262	0.997054	0.995281	0.992819	0.989957	0.98655	0.981979	0.976393
																																			1	0.999996	0.999988	0.999959	0.999888	0.99971	0.99919	0.998281	0.997077	0.995309	0.992853	0.989995	0.986594	0.982028	0.976447
																																				1	0.999993	0.999969	0.999904	0.999735	0.999232	0.99834	0.997153	0.995406	0.992971	0.990134	0.986753	0.982212	0.976656
																																					1	0.999986	0.999939	0.999797	0.99934	0.998499	0.997363	0.995672	0.993301	0.990525	0.987206	0.982736	0.977255
																																						1	0.999978	0.999878	0.999494	0.998737	0.997681	0.996082	0.993812	0.991133	0.987913	0.983557	0.978197
																																							1	0.999953	0.999669	0.999024	0.998076	0.996601	0.994468	0.991922	0.988836	0.984635	0.979438
																																								1	0.999863	0.99939	0.998608	0.997322	0.9954	0.993056	0.990176	0.986212	0.981266
																																									1	0.999825	0.999335	0.998382	0.99683	0.994842	0.992324	0.988779	0.984276
																																										1	0.999837	0.999262	0.998131	0.996548	0.994442	0.991373	0.987374
																																											1	0.999788	0.999063	0.997872	0.996165	0.993557	0.990047
																																												1	0.999738	0.998996	0.997745	0.995666	0.992717
																																													1	0.999756	0.999013	0.997525	0.995201
																																														1	0.999747	0.998828	0.99711
																																															1	0.99966	0.99856
																																																1	0.999615
																																																	1

[truncated: 351 more columns]
